# Supplementary material for: mGluR5/ERK signaling regulated the phosphorylation and function of glycine receptor α1ins subunit in spinal dorsal horn of mice
Source: PLoS Biol. 2019 Aug 21;17(8):e3000371. doi: 10.1371/journal.pbio.3000371 (PMC6703679; doi:10.1371/journal.pbio.3000371)
Supplement: S1 Data — (XLSX) [file pbio.3000371.s001.xlsx]

## Sheet: Figure 1a
GlyRs-IPSCs amplitudes (%)
			neuron No.
		time (min)	#1	#2	#3	#4	#5	#6	#7	#8	#9	#10	#11	#12	#13	#14	#15	#16	#17	AVE	SEM
		1	70.1834	101.798	128.436	97.9422	87.5292	99.8815	101.573	88.2681	98.9127	103.635	95.0469	109.403	85.5097	75.6872	103.206	103.32	96.9751	96.9003	3.20631
		2	100.372	87.8518	81.8456	86.4109	96.3178	112.919	118.631	97.4336	102.468	92.1556	90.544	100.437	84.5572	82.0084	99.3407	106.378	87.0364	95.6887	2.5787
		3	115.823	88.3019	86.4351	110.304	104.44	81.2528	90.3571	107.527	102.537	99.1709	106.913	87.7722	101.775	98.3144	101.592	92.7492	108.75	99.0597	2.36805
		4	98.55	101.262	67.8859	114.454	99.9142	82.0727	114.448	93.0713	98.7034	99.0114	96.7505	108.874	101.125	119.505	91.5871	109.257	99.6041	99.7691	3.00212
		5	115.071	120.786	135.398	90.8895	111.799	123.874	74.991	113.7	97.379	106.027	110.746	93.5144	127.033	124.485	104.275	88.2962	107.634	108.582	3.8396
		6	104.631	137.648	107.714	106.951	97.1753	132.054	90.6501	100.334	91.245	118.622	102.896	84.7424	106.26	119.84	77.2624	82.2688	101.296	103.623	4.01146
		7	170.278	91.7755	145.229	76.5396	105.702	112.31	40.0267	63.5558	104.559	83.546	66.9952	83.5448	63.2261	79.9254	75.5343	91.0849	118.329	92.4801	7.71061
		8	160.136	60.7635	56.7252	65.7571	104.154	94.5891	89.9665	82.5367	104.071	82.9082	79.1651	54.5692	72.3581	56.2447	71.487	64.4117	107.418	82.7801	6.42613
		9	97.4209	32.2097	93.5627	76.1657	96.1035	83.89	89.8037	46.3385	78.1404	91.9962	66.4476	74.3148	77.4933	41.3275	69.2815	79.4351	61.9373	73.8746	4.68043
		10	70.7777	15.6479	66.0377	80.3597	89.1488	85.393	54.2045	15.1058	71.5182	64.7322	57.381	77.4854	78.4925	40.0345	64.9841	50.198	77.2055	62.2768	5.2911
		11	55.1286	10.0064	79.1139	81.9197	100.486	88.2963	46.082	16.9389	77.3038	64.0944	48.8013	66.1594	61.3905	65.966	75.2615	42.8662	77.0975	62.1713	5.78804
		12	28.9806	33.5819	34.4732	53.3306	98.7233	55.6729	51.7466	55.1095	74.9338	77.3278	66.0216	66.9697	67.1299	60.9616	61.0505	54.4261	66.4746	59.2303	4.15259
		13	35.3392	19.8068	48.8675	83.9604	99.8428	79.9187	60.5853	104.418	75.6308	55.3253	61.7014	67.7799	61.0419	63.0448	61.0959	67.1113	80.1945	66.2156	5.08095
		14	46.9465	24.7013	53.1614	71.8426	107.655	87.7849	55.4579	80.1003	83.9956	59.1518	56.9551	45.304	72.6602	62.5419	64.3475	46.6445	66.8707	63.8895	4.70718
		15	14.0248	18.6104	31.6048	74.254	99.8427	88.3484	51.8931	86.4583	73.8184	53.8903	71.1939	60.2234	86.9504	69.9887	58.1856	43.0011	84.7317	62.7659	6.04721
		16	26.128	15.2539	66.9298	53.9675	98.6995	82.8511	67.3243	56.2697	82.1833	59.3112	78.3133	73.9097	91.4584	80.8593	59.0496	36.7489	65.5744	64.4019	5.42688
		17	24.7015	20.3596	57.1598	49.5373	88.077	74.2912	78.7023	72.8143	77.8614	63.935	70.4637	51.0816	77.5862	79.7338	56.3438	55.0559	81.8868	63.5054	4.68556
		18	21.552	17.0188	75.7958	77.6528	103.439	94.3078	107.107	62.7669	88.3173	79.56	69.1858	63.4644	89.3902	82.1522	49.7954	59.4638	90.3131	72.4284	6.12679
		19	16.4613	27.435	53.6482	69.8402	74.4772	81.2342	41.0727	89.6833	79.6166	75.8971	66.1964	60.8267	80.4434	73.0533	37.9946	47.9489	91.1386	62.7628	5.33004
		20	31.3772	36.3226	61.5233	41.4416	71.3571	62.2279	68.5126	67.5237	79.4647	84.0243	86.9539	51.0463	89.4135	93.4777	51.8191	54.831	91.4656	66.046	4.77454
		21	28.2474	32.2255	76.9606	42.6867	71.5953	63.3109	71.6378	50.7704	81.4165	60.4273	74.2971	60.0296	88.0426	92.496	44.9751	60.9932	99.8392	64.703	4.95443
		22	44.3917	30.8388	81.0459	54.8067	57.6621	81.9991	117.223	33.6226	83.975	72.0663	65.474	59.7829	76.7977	84.4507	51.0232	54.4261	97.0553	67.4495	5.48907
		23	51.0669	41.7988	91.4824	55.137	76.0015	111.884	90.4549	52.3715	79.6739	73.6607	56.4683	65.7366	89.5693	72.407	65.6208	60.4311	93.0888	72.1678	4.54413
		24	57.5057	40.9082	9.42233	42.9831	65.8552	115.025	101.149	41.5352	83.2288	72.3852	54.8254	77.0098	90.3663	83.4453	61.869	72.913	92.3298	68.3975	6.30482
		25	68.8956	54.2207	110.733	60.2653	59.8084	118.104	123.285	79.729	74.2457	67.9863	86.4141	74.2091	97.169	74.248	73.0181	75.4768	104.396	82.4826	5.07107
		26	67.4497	53.2627	63.6094	57.1824	59.4245	119.958	104.827	59.7968	79.6042	65.5294	76.0009	76.3405	81.5597	75.1604	66.7122	68.4599	82.4631	73.9613	4.14221
		27	106.137	55.9888	112.292	96.8712	60.02	101.953	83.4554	30.2812	73.7489	75.4146	83.2233	64.9615	92.9331	53.2757	70.9641	57.0349	86.9282	76.793	5.29024
		28	101.343	54.921	40.1172	61.0656	53.1606	93.7717	92.1504	43.2291	79.2556	80.1977	84.033	54.9873	88.2983	83.1818	49.7044	58.3394	97.9113	71.5098	4.94353
		29	69.2721	62.5524	140.197	57.5678	68.1949	128.61	76.1955	70.1457	79.6041	84.0243	71.4373	67.5509	57.115	64.9576	60.5788	74.584	75.2971	76.9344	5.56503
		30	72.2635	51.0325	101.47	44.1392	54.3725	108.153	80.9175	75.2042	78.001	75.5986	97.4996	65.7849	71.963	82.4475	59.1176	57.9345	94.111	74.7065	4.44207
		31	61.1905	42.4519	76.4272	45.2484	45.8669	74.2506	96.8333	64.2752	77.9312	77.3278	109.651	75.1075	73.9148	85.8156	68.5994	47.6341	87.4684	71.1761	4.54061
		32	71.3522	58.9198	88.1735	47.6075	61.068	96.9809	136.781	66.9203	81.4861	80.676	99.1846	64.0634	75.8667	100.015	59.0724	49.3884	90.2411	78.1057	5.46998
		33	80.5828	64.3015	94.406	76.2717	57.4266	93.7371	131.135	98.6866	86.7337	89.1017	110.663	75.8852	94.4489	65.6185	60.1645	46.6362	78.6388	82.614	5.08157
		34	65.6472	64.2618	59.4372	43.1906	45.4968	107.669	139.857	53.8333	111.029	84.8214	95.6554	88.3635	58.3465	63.1886	66.7576	53.9989	69.2971	74.756	6.36111
		35	60.3382	70.1995	132.211	95.9055	61.6418	144.93	107.101	53.1603	74.2957	77.3033	108.598	68.9703	70.8188	72.4415	49.9605	54.5333	78.9479	81.2563	6.67394
		36	68.3214	66.3577	61.4537	62.5058	70.7332	140.883	105.381	75.0186	79.7042	87.0536	96.6667	76.7695	78.7987	68.9962	42.6159	59.2333	78.5546	77.591	5.29533
		37	52.91	73.764	69.1898	65.5418	46.182	173.601	115.359	84.6018	91.8026	84.9809	108.855	54.9919	83.4419	68.0252	44.5203	45.6099	88.9807	79.5505	7.8053
		38	48.9678	90.7053	71.6788	74.1814	45.4199	139.761	119.773	48.5892	84.3441	75.8929	114.64	56.7181	73.8452	51.5037	55.224	55.6463	88.9697	76.2271	6.69434

## Sheet: Figure 1b
GABAergic IPSCs amplitudes (%)
				neuron No.
			time (min)	#1	#2	#3	#4	#5	#6	AVE	SEM
			1	90.1693	88.0183	110.794	114.763	106.209	96.715	101.111	4.53357
			2	80.8844	101.034	100.633	97.3523	94.8108	101.538	96.0421	3.21035
			3	108.846	107.815	96.103	95.5363	81.2385	100.76	98.3831	4.12844
			4	111.539	102.359	87.3395	93.1045	110.111	96.6844	100.19	3.91393
			5	108.561	100.774	105.131	99.2436	107.631	104.303	104.274	1.50477
			6	131.275	103.866	102.072	97.5925	88.3451	92.6807	102.639	6.19352
			7	122.593	100.982	129.031	110.11	89.7943	96.0495	108.093	6.28002
			8	108.766	96.072	117.059	118.411	107.436	93.0902	106.806	4.27155
			9	104.948	104.489	107.449	101.885	108.3	109.75	106.137	1.17846
			10	105.711	88.8497	123.579	99.3335	102.029	118.229	106.289	5.20417
			11	114.701	87.7066	129.295	104.692	95.0337	116.949	108.063	6.24317
			12	121.534	81.1598	134.333	92.039	81.9074	125.253	106.038	9.67322
			13	104.264	84.3033	160.158	90.4478	95.424	116.017	108.436	11.292
			14	105.55	88.8237	115.366	96.8572	87.8157	114.082	101.416	4.95458
			15	98.2619	99.3194	124.553	116.31	85.8091	110.14	105.732	5.71368
			16	93.7601	96.4357	127.855	117.435	90.0451	104.784	105.053	6.05627
			17	118.613	94.1234	143.139	98.6881	101.304	125.663	113.588	7.73749
			18	125.205	87.6546	131.877	103.266	102.419	127.086	112.918	7.19442
			19	101.799	91.1618	112.233	95.5361	98.1272	119.826	103.114	4.43221
			20	96.8819	102.463	105.163	104.812	95.2845	116.171	103.463	3.0408
			21	103.648	85.6801	122.055	102.936	108.411	116.201	106.489	5.14468
			22	80.5495	102.437	107.491	96.9172	105.29	122.755	102.573	5.64482
			23	98.5298	92.9285	117.906	109.315	103.813	110.098	105.432	3.64718
			24	96.5469	95.3186	89.8373	107.109	93.724	129.206	101.957	5.93592
			25	97.8872	85.1865	102.191	104.077	96.0092	102.193	97.924	2.8296
			26	90.8527	89.2134	85.79	79.7911	97.5419	116.56	93.2915	5.23003
			27	68.786	91.006	106.531	113.217	83.5796	120.4	97.2533	7.98556
			28	100.791	91.9931	71.2517	98.6881	81.4336	123.748	94.651	7.37099
			29	91.3753	103.476	82.6825	126.756	104.37	136.231	107.482	8.36292
			30	89.3462	102.489	75.443	109.765	88.7912	128.807	99.1069	7.67851
			31	76.8248	89.7329	55.7567	115.454	80.1795	122.775	90.1205	10.2709
			32	97.4713	98.7739	70.9554	102.501	97.8764	121.99	98.2613	6.65252
			33	97.2784	102.02	83.4869	125.495	86.8123	94.1016	98.199	6.11941
			34	89.8746	124.592	94.0709	101.285	78.145	117.645	100.935	7.13641
			35	108.605	122.135	81.1838	109.78	95.9534	109.187	104.474	5.75726

## Sheet: Figure 1c
GlyRs-IPSCs amplitudes (%)
			MPEP													CPCCOE
			neuron No.													neuron No.
		time (min)	#1	#2	#3	#4	#5	#6	AVE	SEM					time (min)	#1	#2	#3	#4	#5	#6	AVE	SEM
		1	106.429	91.1281	128.165	88.3867	110.047	101.431	104.264	5.89365					1	111.231	105.608	90.3667	91.8657	82.9026	88.4461	95.07	4.45922
		2	77.573	114.842	87.3616	108.19	114.956	92.9998	99.3205	6.37703					2	91.0929	104.896	90.4018	96.1145	93.9689	123.365	99.9731	5.14077
		3	103.968	100.955	101.638	100.82	91.2444	100.659	99.8807	1.79834					3	90.8277	88.8893	95.1806	121.89	95.6986	100.926	98.9021	4.90609
		4	96.1932	88.4167	81.6509	110.093	85.0241	100.728	93.6844	4.36929					4	95.2365	104.61	107.828	94.6982	102.451	87.1769	98.6667	3.12569
		5	115.837	104.658	101.184	92.5101	98.7287	104.182	102.85	3.16426					5	111.612	95.9964	116.223	95.4319	124.979	100.085	107.388	4.93761
		6	123.503	92.3667	99.6338	100.788	97.0149	103.341	102.774	4.41697					6	104.502	88.6042	125.253	96.0199	84.5699	95.8426	99.1319	5.92887
		7	98.8719	81.6176	119.753	91.2222	108.731	92.1488	98.7242	5.58134					7	50.3199	109.579	103.277	80.0639	95.4693	102.951	90.2768	9.00009
		8	91.6198	166.621	106.479	93.1694	112.054	96.1961	111.023	11.5872					8	32.2372	82.0674	90.1203	71.1889	108.89	104.563	81.5111	11.387
		9	115.554	147.255	122.552	94.6665	91.7342	87.8243	109.931	9.37524					9	18.7788	78.4833	57.8653	54.0998	91.8431	31.5556	55.4377	11.2225
		10	82.0157	95.9452	126.599	99.2973	89.8807	106.023	99.96	6.28893					10	21.4639	96.8314	51.1679	67.6011	80.0058	11.048	54.6863	13.6681
		11	95.3003	111.113	121.342	94.9773	100.093	99.2044	103.672	4.2663					11	21.7622	76.2839	43.4056	53.6277	81.4855	7.3186	47.3139	11.9925
		12	79.3589	92.1879	135.505	86.0715	79.074	104.182	96.0632	8.76371					12	31.9055	63.1287	45.1745	53.4389	89.8841	15.3846	49.8194	10.5256
		13	88.0482	85.4025	117.522	93.6137	83.8652	81.2041	91.6093	5.4618					13	23.5025	56.5512	42.8775	67.6011	72.2741	13.3448	46.0252	9.74767
		14	94.2114	132.942	132.574	109.028	83.3756	91.3471	107.246	8.75103					14	23.3865	49.9531	50.2438	51.6449	72.7534	16.0386	44.0034	8.49781
		15	94.1896	101.96	111.755	90.2517	96.9451	85.3801	96.7469	3.78761					15	27.1323	40.1376	50.1382	72.133	86.1746	17.3077	48.8372	10.7693
		16	87.5256	88.6781	115.196	88.5327	104.289	74.0396	93.0436	5.91105					16	29.8339	51.6638	55.181	69.1117	76.4838	21.9402	50.7024	8.73179
		17	100.375	83.4618	111.112	93.6707	91.1746	74.9005	92.449	5.17349					17	35.9002	60.461	50.587	37.5772	67.7726	26.0511	46.3915	6.51715
		18	92.7088	68.3495	92.902	108.229	88.6564	99.6201	91.7442	5.45552					18	32.3698	44.7196	49.6981	63.258	68.8147	29.4924	48.0588	6.49748
		19	103.946	96.0142	121.625	84.4729	79.7734	107.655	98.9146	6.32682					19	44.2371	46.6949	47.8587	53.3445	83.1527	27.6004	50.4814	7.43719
		20	79.8598	95.0508	96.2112	91.3364	74.9122	99.1549	89.4209	3.99226					20	55.3585	50.1365	47.9556	65.1463	77.1507	40.4625	56.035	5.39111
		21	71.2575	106.24	111.32	100.591	86.558	101.866	96.3056	6.04384					21	40.6239	45.3101	44.4969	50.8897	73.8371	40.696	49.3089	5.14097
		22	75.6567	108.855	105.136	106.104	82.7811	107.794	97.7212	5.94622					22	52.0271	35.7798	53.4121	39.371	70.2109	46.9869	49.6313	4.99228
		23	71.7365	74.2816	106.46	101.854	73.1285	98.3633	87.6373	6.61603					23	66.6622	39.262	45.817	58.3484	72.7951	56.1507	56.5059	5.11083
		24	101.485	68.4321	115.631	101.524	104.464	100.362	98.6498	6.46663					24	45.5133	50.2586	52.7432	53.8165	69.8358	64.1545	56.0537	3.72476
		25	81.1665	54.7787	109.713	90.0741	83.8652	88.3489	84.6576	7.24862					25	54.248	29.1207	52.1184	58.1596	50.7461	75.9966	53.3982	6.14316
		26	81.1882	64.2204	103.983	88.0124	88.0969	100.006	87.5845	5.80356					26	38.7509	33.0102	43.168	48.8125	63.5003	72.1114	49.8922	6.1492
		27	82.7998	60.4768	119.905	104.086	70.8553	102.044	90.0279	9.17926					27	49.1431	32.3382	47.7268	63.7301	65.8136	100.459	59.8685	9.51882
		28	68.8837	143.305	125.105	89.1609	80.3678	91.1493	99.662	11.6253					28	40.2427	27.0843	54.4594	38.899	62.25	111.149	55.6807	12.1917
		29	78.7708	82.2644	116.255	108.482	83.3057	99.2242	94.7171	6.35938					29	42.9443	50.5845	53.7993	51.0785	52.455	93.5222	57.3973	7.38831
		30	67.7512	75.8919	87.5317	85.304	104.989	82.1046	83.9288	5.12524					30	46.7067	59.4632	60.6464	69.6782	81.8814	98.3728	69.4581	7.49582
		31	76.2664	70.0975	107.746	115.701	78.6192	77.4833	87.6522	7.77449					31	32.4527	34.8837	59.0974	65.7128	72.3992	107.015	61.9268	11.2027
		32	84.7163	73.1667	117.295	118.885	68.4072	79.9968	90.4112	9.04792					32	55.2756	26.7584	64.3251	54.7607	79.2139	122.883	67.2027	13.1474
		33	69.6677	103.254	119.867	103.864	78.4094	90.5457	94.268	7.52476					33	47.9829	41.9704	74.0235	72.9828	74.6082	101.425	68.8321	8.74845
		34	84.1282	167.681	120.699	105.97	113.78	92.7722	114.172	12.0191					34	68.2037	50.7066	65.9796	85.9176	57.1649	103.13	71.8504	7.93048
		35	66.205	179.035	123.895	99.1449	105.596	80.7489	109.104	16.1916					35	48.7453	51.9285	67.8278	72.9827	67.3558	129.85	73.1151	12.0039
		36	70.713	116.095	112.19	108.85	100.964	95.5924	100.734	6.73502					36	52.574	64.7375	73.9708	89.0333	70.9195	119.402	78.4395	9.52794
		37	69.145	192.791	106.952	106.313	113.086	71.1046	109.898	18.32					37	61.6237	36.6351	71.9026	65.7128	63.2294	140.276	73.2299	14.2914
		38	61.0219	180.536	108.067	100.274	124.065	97.9561	111.987	16.1159					38	70.8058	45.5749	59.2866	87.5226	65.6469	81.6568	68.4156	6.2151

## Sheet: Figure 1d
	GlyRs-IPSCs amplitudes (%)
			neuron No.
		time (min)	#1	#2	#3	#4	#5	#6	#7	#8	#9	AVE	SEM
		1	107.858	88.3852	101.353	96.369	108.488	52.3015	98.4907	101.977	116.38	96.8448	6.17315
		2	107.061	105.631	97.3198	82.1459	77.9675	76.5452	104.595	110.625	107.397	96.5874	4.60521
		3	96.1231	104.781	103.357	91.7216	113.254	104.804	74.6594	99.8424	109.699	99.8046	3.82307
		4	80.4016	103.736	107.13	104.08	80.8611	148.322	102.787	97.9814	83.1248	100.936	6.92777
		5	108.556	97.4672	90.8405	125.683	119.429	118.027	119.468	89.5747	83.4001	105.827	5.2483
		6	110.624	87.9145	86.7811	115.801	139.254	114.211	89.8083	95.1355	88.0042	103.059	6.02467
		7	122.932	70.8758	93.859	129.079	55.4357	133.48	96.9984	78.8362	85.9023	96.3777	9.05377
		8	95.2761	72.288	88.7848	109.902	71.8292	90.5669	82.2564	85.9405	74.417	85.6957	4.12001
		9	74.7459	66.7998	87.6399	80.1798	76.5313	87.1997	79.2719	77.2381	85.0516	79.4064	2.21931
		10	71.7809	69.1421	82.2534	47.2141	66.2654	105.244	53.5865	69.2361	66.61	70.148	5.54099
		11	53.5679	73.0573	78.1941	94.6836	62.0846	79.4222	86.9594	57.622	57.3766	71.4409	4.84297
		12	66.8477	73.1721	74.8113	100.352	91.0525	82.3319	75.3377	56.812	52.222	74.7711	5.10079
		13	58.0526	57.5227	71.4286	92.5897	37.6487	69.3572	58.5608	58.3554	58.0523	62.3964	4.92535
		14	61.8647	79.9118	67.2912	76.5282	48.0954	78.7633	44.4519	60.7418	60.3293	64.2197	4.25283
		15	58.5011	62.0924	69.8413	57.7856	33.4359	58.5601	66.8362	63.8725	79.7467	61.1858	4.17518
		16	70.7843	66.4554	64.663	81.4054	56.3612	55.4491	52.1395	59.4282	71.4894	64.2417	3.12705
		17	73.1513	49.9334	58.4439	99.2799	38.5529	63.7939	62.6307	78.5297	61.0549	65.0412	5.7935
		18	76.2657	41.2304	58.8342	57.9643	60.2548	55.1563	66.2483	94.9603	68.812	64.414	5.01313
		19	86.4881	72.311	60.3955	64.2715	78.4143	43.9201	79.6788	81.4087	73.391	71.1421	4.37293
		20	69.2715	79.7969	53.5519	64.7566	82.5313	66.2279	88.1804	71.5131	73.8164	72.1829	3.47671
		21	70.7747	46.8219	47.5931	106.838	82.0206	59.6215	67.7858	75.9573	74.3669	70.1978	6.1331
		22	74.4944	50.0941	52.1207	116.005	82.3717	56.8948	74.0263	85.3822	82.9746	74.9294	6.85148
		23	72.2781	36.1785	46.8124	101.91	70.0846	63.7574	69.9564	68.8968	81.2981	67.908	6.27324
		24	76.345	32.8718	47.9573	79.8989	65.074	103.706	81.4877	94.5662	79.5216	73.4921	7.34032
		25	81.0789	22.1709	44.0541	80.9202	70.3931	177.181	76.1516	66.631	73.5161	76.8996	14.1047
		26	83.08	29.5995	46.6042	109.341	81.3823	150.134	79.5884	91.8296	77.6949	83.2504	11.4848
		27	82.5116	33.2621	41.4	113.426	76.5952	128.777	81.8043	88.283	74.3168	80.0418	10.0644
		28	78.3128	34.9614	40.281	63.3267	67.2441	137.488	70.0468	86.8381	84.4759	73.6639	9.97153
		29	76.6658	36.5	37.7049	106.506	67.425	118.017	80.7189	96.6241	92.4582	79.18	9.44596
		30	87.1812	33.0899	38.1993	111.511	76.7653	148.157	103.736	81.4853	90.2312	85.5952	11.8068
		31	83.2479	43.8137	43.7627	103.544	65.5526	121.732	99.4855	88.294	89.3052	82.082	8.84574
		32	100.479	37.2807	49.961	73.8471	53.9251	100.156	80.5833	101.145	87.4787	76.0951	8.02502
		33	110.308	38.3025	66.42	66.9271	47.4358	156.502	122.639	93.7015	87.9292	87.7961	12.6091
		34	123.753	43.3545	59.5784	96.8287	43.9464	113.881	120.287	95.234	96.637	88.1667	10.4993
		35	115.292	38.8996	61.9438	104.693	42.6273	117.214	108.176		91.0096	84.982	11.471
		36	99.8638	55.9151		89.7809	57.99	95.2883	87.0038		36.7804	74.6603	9.13639
		37	100.483	56.6272		93.1004	31.755	99.9548	92.829		73.9839	78.3905	9.81482

## Sheet: Figure 1e
	GlyRs-IPSCs amplitudes (%)
				GDP-β-S														Ro-32-0432													chelerythrine
				neuron No.														neuron No.													neuron No.
			time (min)	#1	#2	#3	#4	#5	#6	#7	AVE	SEM					time (min)	#1	#2	#3	#4	#5	#6	AVE	SEM					time (min)	#1	#2	#3	#4	#5	#6	#7	AVE	SEM
			1	73.5013	81.902	111.12	116.483	82.7257	106.334	104.972	96.7198	6.38637					1	107.642	111.63	93.3096	87.2332	107.335	95.4409	100.432	3.97862					1	114.74	92.7362	94.7317	70.3244	97.8641	95.2273	95.2179	94.4059	4.9028
			2	53.1634	102.597	131.514	110.132	102.284	103.785	98.0312	100.215	8.8899					2	98.0015	101.336	100.907	94.7609	97.3236	102.354	99.1137	1.18378					2	104.076	103.111	96.8911	95.1049	97.5404	111.255	97.8412	100.831	2.14064
			3	81.0404	99.8436	91.6193	105.808	119.259	102.565	116.305	102.349	5.04312					3	94.5874	98.5532	100.294	101.511	97.6647	108.67	100.213	1.95023					3	109.561	94.43	97.6608	91.8277	111.909	97.7588	108.476	101.661	3.06323
			4	134.048	111.09	98.2143	79.3736	94.2676	96.7823	100.227	102	6.41088					4	97.7779	96.6333	104.95	107.186	97.2835	89.7983	98.9382	2.5632					4	92.2987	118.518	103.537	128.84	101.586	99.8718	75.5677	102.888	6.52383
			5	158.247	104.568	67.5325	88.2038	101.463	90.5328	80.4644	98.7158	10.9856					5	101.992	91.8474	100.539	109.31	100.393	103.737	101.303	2.31903					5	79.324	91.2053	107.18	113.903	91.1004	95.8876	122.897	100.214	5.71079
			6	145.992	101.846	71.5909	102.484	69.3727	95.9874	91.4185	96.9559	9.62985					6	96.8404	78.5754	93.5546	91.7292	104.566	90.3961	92.6103	3.48514					6	81.7184	103.16	111.011	115.006	87.4111	74.9746	124.703	99.7119	7.04581
			7	128.271	86.9075	27.1915	92.9358	64.3502	86.0378	98.738	83.4902	11.8332					7	80.9484	98.7201	93.8612	93.9577	109.321	89.6486	94.4095	3.85274					7	89.6535	104.56	114.466	114.677	78.6084	33.3079	113.912	92.7407	11.215
			8	100.86	90.0985	8.8474	87.3729	67.948	99.948	79.1015	76.3109	12.0543					8	59.4148	60.768	77.5028	59.5592	76.5789	76.3454	68.3615	3.78601					8	54.0149	97.0521	111.034	83.8941	89.3851	28.1508	79.3347	77.5523	10.5551
			9	56.2724	90.9432	10.836	63.6425	25.4745	85.8185	68.6017	57.3698	11.2185					9	61.4186	47.9131	85.4675	60.6863	42.1716	42.713	56.7284	6.70732					9	55.3236	118.306	110.744	112.178	61.3591	35.9544	28.0289	74.5562	14.5061
			10	23.3432	83.5445	7.54871	86.542	39.1414	90.3274	56.2847	55.2474	12.5016					10	55.9837	56.6499	83.9971	65.5448	42.4123	39.574	57.3603	6.62998					10	58.4698	87.5408	104.915	121.074	57.7024	33.1407	28.0289	70.1245	13.3982
			11	31.1674	68.8253	12.1956	90.1473	39.9865	63.5896	65.3206	53.0332	10.0063					11	62.4248	55.1474	89.6337	64.91	79.0467	32.3244	63.9145	8.10034					11	73.6718	86.9707	106.868	61.624	73.301	47.0644	17.5398	66.72	10.8503
			12	23.2655	84.3422	17.0049	84.4577	61.187	61.5065	69.0308	57.2564	10.26					12	50.7379	73.2332	61.9409	46.7585	52.1025	42.7504	54.5872	4.56121					12	50.1448	72.9316	103.731	58.2549	46.9256	42.5034	27.7644	57.465	9.32353
			13	21.3742	75.9581	19.7443	84.4717	76.3752	67.7832	60.9036	58.0872	10.0829					13	64.3768	67.4459	84.6098	65.3116	53.4468	37.3692	62.0934	6.42199					13	57.4675	66.5798	102.617	65.4421	65.5987	37.095	18.2512	59.0074	9.98522
			14	22.3846	79.149	15.5033	83.7113	64.9298	61.1912	49.6467	53.788	9.98401					14	67.8082	78.4085	82.4042	69.8851	57.8204	35.2765	65.2672	6.94993					14	62.9247	65.7329	105.182	66.1721	48.1877	29.3433	27.6641	57.8867	10.0174
			15	27.2812	73.2677	30.6412	71.8671	85.3334	56.3262	53.2054	56.846	8.28241					15	62.3216	72.315	65.5557	51.0599	41.028	34.6786	54.4932	6.01941					15	45.1609	61.759	102.232	77.4424	85.4694	34.7099	31.0845	62.5512	10.2236
			16	18.032	67.8711	21.0836	89.1941	54.3778	63.1922	54.0636	52.5449	9.60907					16	56.749	66.4997	81.7302	54.6488	53.0054	43.5725	59.3676	5.38529					16	79.8529	73.6645	93.4389	84.9434	73.7216	27.7742	25.1102	65.5008	10.4123
			17	27.2294	46.0503	28.754	81.4226	97.1652	64.8504	62.7208	58.3132	9.87542					17	51.2625	67.3621	99.8039	76.0264	60.6693	38.3782	65.5837	8.6653					17	92.6049	61.2215	93.618	83.1532	80.6796	13.6936	23.3863	64.051	12.4675
			18	41.8674	59.44	20.7589	91.5743	71.6666	58.5874	52.2716	56.5952	8.42698					18	48.502	61.1297	88.2245	70.7791	78.4648	59.1555	67.7093	5.86333					18	94.8601	54.8372	98.5303	72.5321	77.5082	22.4181	25.4933	63.7399	11.6448
			19	32.4629	57.954	24.8174	89.0674	81.5907	65.6314	56.9409	58.3521	8.90884					19	51.2195	53.2276	66.2297	66.3351	76.94	53.6996	61.2752	4.15855					19	100.902	55.6189	99.5263	74.1977	93.5924	17.7943	32.635	67.7524	12.6246
			20	50.3653	53.3553	26.0552	61.1773	81.4942	58.697	76.7038	58.264	6.92173					20	61.9518	61.6305	69.5381	66.7498	73.9908	63.7519	66.2688	1.97514					20	118.415	47.671	100.945	72.8619	70.1942	19.5727	30.6831	65.7634	13.6028
			21	43.4479	52.6356	35.8563	73.5569	65.8474	55.4353	73.3469	57.1609	5.50251					21	53.6875	65.8876	64.2691	67.7604	85.8679	54.7833	65.376	4.74664					21	83.4726	50.4235	86.7492	78.881	52.7832	14.0597	26.0041	56.0533	10.8276
			22	45.8832	50.8838	38.0276	84.8634	85.5267	63.7951	71.3782	62.9083	7.10406					22	50.7723	63.8286	91.288	73.6684	86.6303	70.2541	72.7403	6.0718					22	85.2825	57.1499	82.7477	72.3481	80.3885	16.6436	21.1243	59.3835	11.0425
			23	53.6298	41.7488	40.0365	73.186	66.7166	74.8547	72.1858	60.3369	5.68953					23	59.5783	67.0283	96.9858	76.2206	92.9903	64.2751	76.1797	6.36806					23	93.1897	49.202	81.5196	48.5367	68.9644	21.5289	23.2678	55.1727	10.4188
			24	50.9612	46.9263	51.0552	72.0032	108.514	68.7699	60.9037	65.5905	8.0019					24	71.8586	66.1102	77.1352	74.653	56.2956	66.0313	68.6806	3.07821					24	98.2292	48.0131	84.4839	56.1837	105.664	25.0647	31.5132	64.1645	12.1645
			25	62.7234	53.324	34.8823	76.0637	111.049	74.0189	74.6341	69.528	8.89379					25	68.7542	71.1185	76.6451	82.1676	67.6912	55.3812	70.293	3.71275					25	96.503	50.7492	95.6042	85.7167	82.492	18.4429	27.1168	65.2321	12.4112
			26	58.6041	50.4145	19.0544	86.6546	96.3442	78.4454	68.9803	65.4996	9.77229					26	68.0662	68.7813	85.7126	74.057	44.1177	70.1046	68.4732	5.55123					26	82.136	40.6026	92.5163	70.5743	85.5341	35.7246	28.339	62.2039	10.0535
			27	69.4078	47.8179	12.4391	90.7529	135.099	80.926	78.7229	73.5951	14.2922					27	76.8721	76.3217	87.6118	76.739	109.742	65.284	82.0952	6.23624					27	104.355	48.1433	94.0177	58.7578	63.3981	26.1422	26.8249	60.2341	11.4692
			28	70.8327	65.0711	15.0771	88.3306	125.827	74.1969	57.3511	70.9552	12.5976					28	70.6889	80.69	98.2111	72.4893	80.3908	73.9163	79.3977	4.12397					28	83.9459	44.5603	86.9607	76.3337	88.9644	29.9292	33.4194	63.4448	9.96674
			29	64.2261	50.4614	20.9619	98.3438	108.997	81.1863	64.6327	69.8299	11.231					29	72.2284	75.7095	93.0033	73.8109	100.534	77.6159	82.1503	4.7811					29	98.9809	46.8078	88.5032	82.6017	90.7443	20.9221	23.6599	64.6029	12.5938
			30	72.0763	57.5004	15.7873	77.5146	79.8281	73.4707	52.8625	61.2914	8.49017					30	72.3059	84.3349	79.8309	81.2736	65.1834	70.2915	75.5367	3.0216					30	106.081	36.1726	81.0378	69.6117	73.8188	37.1473	18.9444	60.4019	11.5715
			31	61.8944	54.7631	28.5714	94.6399	92.3602	84.7084	59.1099	68.0068	9.03487					31	74.6621	92.3761	73.0916	78.6694	81.7351	68.3109	78.1409	3.41597					31	93.4402	40.3746	91.5498	57.9953	86.3754	35.4631	26.5422	61.6772	10.8015
			32	68.7082	57.7507	24.9797	99.2733	114.068	69.8389	67.4298	71.7212	10.8708					32	59.2601	88.8703	74.3169	83.4242	98.8483	47.3468	75.3444	7.84069					32	73.1986	42.899	91.8935	73.8353	72.9773	22.7947	28.8772	58.0679	9.9647
			33	94.8236	59.3774	20.1907	99.5127	97.938	85.1196	75.5507	76.0732	10.7601					33	55.9149	97.4123	86.5702	72.6708	56.5966	72.0478	73.5354	6.68427					33	92.0203	34.5765	100.822	74.7169	72.4596	43.6541	17.6948	62.2777	11.6808
			34	99.6424	63.4131	31.6355	98.1044	122.591	92.4788	90.9411	85.5438	11.1293					34	55.2355	85.8932	64.9431	69.0689	77.0403	46.8984	66.5132	5.79462					34	88.2894	33.127	99.1291	70.412	138.835	40.8819	20.2852	70.1371	15.8868
			35	93.0359	56.1239	35.1461	90.936	109.577	67.3309	72.5763	74.9608	9.49199					35	46.9024	75.626	71.4373	64.7935	81.6146	52.5412	65.4858	5.51293					35	83.2499	46.3192	66.1669	83.242		41.6342	20.9419	56.9257	10.1851

## Sheet: Figure 1f
GlyRs-IPSCs amplitudes (%)
			U-0126																PD98059
			neuron No.																neuron No.
		time (min)	#1	#2	#3	#4	#5	#6	#7	#8	#9	AVE	SEM					time (min)	#1	#2	#3	#4	#5	#6	AVE	SEM
		1	109.14	113.638	118.214	92.3632	86.2096	76.2	100.612	93.6627	99.3556	98.8217	4.47939					1	86.7817	114.03	100.273	112.287	98.3473	105.315	102.839	4.10375
		2	101.344	106.929	86.876	110.357	88.7859	115.507	104.745	87.0569	97.3596	99.8846	3.52068					2	97.5365	86.5318	110.259	107.359	91.9977	97.9657	98.6083	3.66706
		3	89.054	110.886	94.547	95.5348	99.946	124.168	98.2487	80.3974	97.9727	98.9727	4.17333					3	106.653	117.009	98.6091	84.3413	104.291	93.1477	100.675	4.63073
		4	98.6397	85.9423	115.558	103.039	106.899	101.805	101.013	109.184	103.305	102.82	2.70367					4	100.123	86.3314	101.997	95.9062	96.9556	108.327	98.2734	2.99059
		5	101.822	82.6051	84.8046	98.7064	118.16	82.3198	95.3814	129.699	102.007	99.5006	5.38259					5	108.906	96.0987	88.8612	100.106	108.408	95.2445	99.6042	3.21971
		6	76.8038	74.8297	141.418	83.1723	113.289	99.9959	95.6526	75.2417	109.25	96.628	7.41798					6	122.222	110.048	107.822	100.471	93.6503	89.01	103.87	4.92407
		7	80.463	89.6924	131.637	87.6383	118.239	102.594	93.4312	87.9698	104.018	99.5202	5.50628					7	107.293	104.262	99.3818	111.167	98.1734	91.3744	101.942	2.89569
		8	76.6447	71.6989	112.843	77.6058	116.292	98.2545	89.5177	59.0225	108.765	90.0716	6.72893					8	86.4233	100.968	96.0533	125.364	95.042	100.52	100.728	5.37231
		9	110.93	66.7102	92.1306	74.499	118.092	95.9257	88.8978	46.4017	98.6427	88.0256	7.44539					9	118.381	96.9868	93.2003	106.015	93.8823	123.829	105.382	5.35652
		10	100.788	79.9215	159.023	73.334	148.141	89.1133	91.1838	91.783	93.3821	102.963	9.96151					10	118.842	90.3987	96.0534	95.346	102.29	100.453	100.564	4.03306
		11	80.3039	82.7083	78.0924	95.0817	140.66	105.914	79.0174	86.1439	75.6323	91.506	6.92822					11	94.515	106.439	95.6372	107.527	90.8379	91.9099	97.811	2.98821
		12	108.225	84.5661	70.3062	105.244	129.297	101.728	83.4345	97.5833	98.7141	97.6776	5.66395					12	109.854	111.423	96.1722	100.526	92.2877	94.7426	100.834	3.29372
		13	127.237	87.5249	75.0623	156.506	153.845	82.2331	79.5082	102.148	94.993	106.562	10.5339					13	116.255	79.1419	95.6372	97.1382	87.5617	99.594	95.888	5.09882
		14	117.095	80.6784	68.4267	131.846	146.544	111.216	82.8662	73.9527	77.3573	98.8869	9.45919					14	99.201	106.64	86.4242	130.908	84.3433	76.3517	97.3114	8.05265
		15	99.833	88.6947	51.8187	106.866	169.697	81.2998	91.1322	85.4457	81.6914	95.1643	10.619					15	115.743	99.7651	100.333	120.24	73.1516	93.1366	100.395	6.8912
		16	136.465	80.7472	97.6922	107.379	174.624	97.273	92.3204	106.767	99.826	110.344	9.48553					16	114.079	109.418	87.4941	114.303	73.1807	104.947	100.57	6.8061
		17	115.106	79.3711	52.9694	97.268	178.168	128.411	91.9846	63.8561	89.2046	99.5932	12.5146					17	111.62	106.468	92.7842	116.515	72.4848	126.595	104.411	7.85134
		18	126.68	81.3665	41.8078	137.796	171.598	89.2092	91.5455	83.2438	98.8565	102.456	12.5918					18	110.34	102.171	101.878	92.882	72.8327	104.479	97.4305	5.42936
		19	128.868	70.9076	56.2296	105.053	164.184	108.329	96.053	141.3	83.5305	106.051	11.4704					19	97.7159	96.9009	89.2772	94.1419	74.5722	94.3076	91.1526	3.52816
		20	120.356	74.0384	42.6516	99.6629	176.503	102.652	92.8112	100.752	67.905	97.4814	12.5069					20	119.43	95.8411	87.4941	104.503	64.8594	89.3781	93.5843	7.46599
		21	133.164	82.4675	58.9912	114.726	187.944	108.8	91.5326	143.716	87.4226	112.085	12.8798					21	77.1535	99.4501	80.6586	84.1174	69.2665	105.806	86.0754	5.66714
		22	129.624	69.3938	68.0432	101.896	191.488	93.9147	97.2542	169.71	89.9603	112.365	14.3556					22	94.1565	105.895	99.7384	115.311	69.7883	102.884	97.9622	6.32336
		23	144.3	67.3639	70.728	130.69	172.216	111.235	88.2003	115.467	81.7199	109.102	11.8642					23	98.8937	94.4662	100.273	95.6261	73.4415	94.1737	92.8124	4.00161
		24	118.049	67.8456	119.095	91.5956	173.488	126.16	88.8203	92.8571	91.1436	107.673	10.277					24	88.9839	112.196	98.1931	90.9778	68.8894	94.6311	92.3119	5.76434
		25	122.942	80.1968	104.941	111.346	144.62	124.014	86.9088	89.7422	96.2333	106.772	6.98943					25	77.2304	102.228	98.1336	112.539	68.4836	115.698	95.719	7.7758
		26	102.577	69.7378	120.015	93.2047	172.262	109.859	89.3498	113.265	76.3451	105.18	10.0663					26	93.2603	109.647	99.0252	111.587	63.6416	97.1293	95.7151	7.05624
		27	131.254	66.435	94.0485	80.0654	155.342	95.2523	94.4644	109.291	87.2373	101.488	9.03807					27	74.4904	109.619	86.8403	103.355	64.0765	87.5825	87.6605	6.97328
		28	123.3	66.3318	95.5059	66.3436	170.574	116.027	88.7686	104.887	79.5672	101.256	10.9419					28	92.8505	120.818	96.1723	109.375	57.06	102.817	96.5155	8.88066
		29	129.226	64.1299	166.848	74.8227	150.392	108.685	86.6893	111.547	93.0826	109.491	11.4296					29	100.203	129.583	94.0919	117.272	59.4665	102.661	100.546	9.7582
		30	121.112	69.9443	100.799	57.1526	172.307	97.0323	88.2391	57.1428	95.7771	95.5006	11.9218					30	93.6475	109.046	105.445	99.4624	56.7701	88.6421	92.1687	7.70705
		31	139.607	65.2308	134.015	55.5345	168.527	121.502	85.8368	114.93	89.1192	108.256	12.3595					31	96.0417	90.2268	90.2877	110.887	71.9679	91.6198	91.8385	5.10034
		32	153.647	52.57	58.2623	49.3855	137.24	105.654	84.5452	97.422	91.7995	92.2807	12.1488					32	101.211	100.911	98.4309	110.803	68.3887	82.586	93.7218	6.29152
		33	137.101	61.3431	110.618	107.361	183.984	107.136	82.9953	140.655	91.0296	113.58	12.0788					33	94.355	121.821	93.7352	101.927	64.9975	82.8092	93.274	7.74647
		34	111.01	68.396	59.0295	90.6475	172.757	83.6092	75.2848	92.406	101.58	94.9688	11.1127					34	103.605	98.1897	91.5954	130.964	64.1109	98.3227	97.7981	8.77013
		35	128.749	70.7355	76.4431	138.809	176.458	103.604	76.1493	62.9005	91.5857	102.826	12.6639					35	103.551	103.919	94.7456	102.263	67.8201	76.2068	91.4174	6.37808
		36	117.891	55.618	169.111	128.747	163.386	89.3633	82.5207	56.8354	97.1173	106.732	13.8406					36	87.1722	77.4217	94.9834	106.239	67.5699	79.1845	85.4284	5.62561
		37	125.885	76.5496	132.289	144.351	154.554	86.7941	77.94	156.013	93.1966	116.397	10.9486					37	96.0418	88.8521	75.6063	110.831	69.0344	83.2329	87.2665	6.10861
		38	110.111	81.3401	119.095	122.375	162.136	91.6823	77.4127	124.075	94.8075	109.226	8.81631					38	109.917	95.055		101.199	69.2374	78.8835	90.8583	7.41159

## Sheet: Figure 1g
Glycine-evoked whole-cell currents (%)
			control						U-0126
			baseline	DHPG					baseline	DHPG
		neuron #1	100	33.2834				neuron #1	100	116.286
		neuron #2	100	70.2825				neuron #2	100	99.1986
		neuron #3	100	43.0981				neuron #3	100	100.549
		neuron #4	100	58.3497				neuron #4	100	102.767
		neuron #5	100	69.032				neuron #5	100	99.9362
		neuron #6	100	50.9826				neuron #6	100	100.25
		neuron #7	100	64.9609				neuron #7	100	45.9665
		neuron #8	100	77.3444				neuron #8	100	109.892
		neuron #9	100	83.8925				AVE	100	96.8556
		neuron #10	100	46.5129				SEM	0	7.57378
		neuron #11	100	53.5519
		AVE	100	59.2083
		SEM	0	4.65507

## Sheet: Figure 1h
Paired-pulse ratio (2nd response/1st response)
			baseline	DHPG
		neuron #1	1.67464	2.35632
		neuron #2	1.2398	1.57881
		neuron #3	1.6293	1.80018
		neuron #4	2.05782	1.72651
		neuron #5	2.04458	2.01985
		neuron #6	1.02769	1.72987
		neuron #7	1.41138	1.53754
		neuron #8	1.91566	2.2831
		neuron #9	1.16447	1.41898
		neuron #10	1.91716	1.87004
		AVE	1.60825	1.83212
		SEM	0.11999	0.0977016

## Sheet: Figure 2a
Glycinergic currents (%)
		α1ins													α1													α 3L
		slide No.													slide No.													slide No.
	time (min)	#1	#2	#3	#4	#5	#6	#7	#8	AVE	SEM			time (min)	#1	#2	#3	#4	#5	#6	#7	#8	AVE	SEM			time (min)	#1	#2	#3	#4	#5	#6	#7	#8	AVE	SEM
	0.5	81.5498	100.826	88.3294	108.83	110.411	104.531	94.2849	99.9553	98.5897	3.53793			0.5	88.1185	102.321	91.6368	99.7625	103.717	99.4785	100.136	90.0863	96.9071	2.12307			0.5	94.3936	94.8068	97.3889	97.8108	108.51	93.3978	103.156	131.516	102.622	4.5004
	1	92.2909	98.3537	91.6218	103.154	100.271	106.32	103.752	104.082	99.9806	1.95043			1	93.7757	98.2932	93.6166	96.8692	86.7026	101.479	103.778	99.9813	96.812	1.90948			1	117.516	98.3349	105.848	96.3647	104.396	97.3228	98.344	102.972	102.637	2.46192
	1.5	91.5356	104.178	100.892	100.971	100.339	110.092	102.914	110.805	102.716	2.15071			1.5	91.3643	105.285	90.2457	100.149	79.1492	99.9633	102.724	104.624	96.6879	3.20009			1.5	96.859	106.599	117.674	101.566	102.579	96.4805	98.0779	97.242	102.135	2.54291
	2	101.646	101.33	96.8978	106.133	96.6622	105.252	97.4121	109.651	101.873	1.7019			2	102.722	98.104	90.8539	97.3913	98.6717	104.135	104.611	99.2836	99.4716	1.58038			2	90.2742	101.86	105.271	103.348	95.2906	97.1758	104.997	95.1192	99.1671	1.93853
	2.5	95.0292	104.502	97.559	103.136	101.082	91.6543	103.604	110.158	100.841	2.07932			2.5	93.5926	96.0381	95.6017	97.2832	91.4023	102.31	102.495	102.137	97.6075	1.51028			2.5	93.2777	101.868	97.5407	101.824	86.8647	99.6601	100.786	92.9713	96.849	1.89595
	3	102.464	80.3869	104.805	94.8997	100.998	98.3243	97.6675	104.36	97.9881	2.78937			3	113.494	93.4276	100.086	97.7489	112.91	99.124	97.7791	101.369	101.992	2.58023			3	103.686	102.729	96.9651	104.758	89.41	104.014	100.127	92.0003	99.2113	2.07099
	3.5	97.2023	113.351	100.851	95.2457	97.4099	94.1884	98.0933	98.6797	99.3777	2.12199			3.5	111.138	99.9025	100.062	103.789	113.139	96.264	100.245	101.943	103.31	2.07527			3.5	88.7005	103.9	99.5082	102.332	90.9509	98.6324	100.47	96.5164	97.6264	1.88799
	4	105.966	100.471	106.789	95.9981	97.992	97.2624	108.662	91.4614	100.575	2.13277			4	101.839	98.7406	102.176	100.001	106.723	100.67	97.6394	102.888	101.335	0.991165			4	109.068	103.065	91.7177	100.271	108.058	107.207	98.2155	102.297	102.487	2.05345
	4.5	117.95	99.099	102.174	101.57	97.5495	95.2644	103.982	86.7637	100.544	3.12632			4.5	101.767	106.679	105.121	103.674	103.418	104.429	94.768	99.2551	102.389	1.34315			4.5	109.857	97.2863	95.229	95.9543	107.79	104.699	98.3544	96.1099	100.66	2.07351
	5	114.367	97.5034	110.081	90.0623	97.2859	97.112	89.6297	84.0846	97.5157	3.63564			5	102.19	101.209	109.305	103.333	104.168	95.6919	95.8242	98.4336	101.269	1.6195			5	96.3679	89.5494	92.8575	95.7716	106.152	101.411	97.4714	93.2568	96.6047	1.84572
	5.5	111.351	73.9839	129.202	89.3063	97.0795	105.235	90.9583	84.5767	97.7115	6.10393			5.5	103.572	99.212	121.295	97.3703	109.316	96.4545	93.9171	101.084	102.777	3.13272			5.5	96.1813	90.4276	94.1221	93.7478	105.103	109.084	96.8782	90.4404	96.998	2.38092
	6	125.989	49.5993	131.833	95.2163	94.4153	104.282	83.9465	84.6452	96.2408	9.14353			6	98.3057	93.8396	120.039	94.6202	109.773	102.187	95.0945	95.9185	101.222	3.27438			6	93.316	91.6332	93.7001	91.9376	111.623	103.591	94.6759	112.039	99.0645	3.08694
	6.5	122.958	58.2202	116.679	92.6331	92.2798	104.922	81.3447	84.9094	94.2434	7.31872			6.5	101.314	91.156	111.116	105.354	105.592	97.0204	95.4205	96.5885	100.445	2.32741			6.5	103.006	84.9335	89.7132	91.8735	111.755	103.642	102.09	100.748	98.4701	3.12117
	7	117.724	53.48	150.953	90.7813	89.5043	100.339	90.0278	83.8466	97.082	9.96601			7	99.749	95.0067	113.707	106.176	108.333	99.3959	94.1921	97.2362	101.724	2.45821			7	120.027	81.6276	112.257	90.5883	110.873	104.236	88.5772	114.239	102.803	4.97129
	7.5	101.223	56.478	147.661	90.3996	86.9567	98.8817	81.3655	81.2759	93.0302	9.20014			7.5	89.702	90.5582	109.107	105.897	112.344	96.1407	92.4488	96.9012	99.1373	3.10772			7.5	93.9777	85.8661	118.164	87.7942	109.091	104.236	86.2867	110.153	99.4461	4.44053
	8	94.1741	55.828	143.087	90.25	89.811	61.8828	90.7958	80.5184	88.2933	9.31707			8	94.3511	82.3098	104.813	100.884	104.469	97.9174	91.4924	97.879	96.7644	2.62619			8	127.474	89.06	111.288	84.0866	107.162	108.632	97.3054	109.116	104.265	4.86562
	8.5	93.0533	55.3365	133.155	89.6186	90.947	84.1557	87.7264	80.6657	89.3323	7.55596			8.5	90.868	79.824	102.905	98.5446	113.754	100.171	91.8882	94.2999	96.5319	3.51606			8.5	119.238	85.9669	115.813	73.4872	103.079	110.948	97.2762	105.777	101.448	5.46642
	9	97.0177	59.4008	116.018	87.6122	90.2223	55.1027	89.5902	79.3441	84.2885	6.99341			9	91.1482	77.5424	98.7452	104.321	108.433	110.814	91.1601	95.2972	97.1827	3.84472			9	119.731	84.2425	118.183	72.6619	107.55	112.595	99.1109	108.803	102.86	5.89204
	9.5	92.3647	53.4586	100.851	87.1743	86.7526	41.2487	88.6016	78.7242	78.647	7.26024			9.5	90.3221	79.4504	96.9223	97.7015	105.555	116.891	90.2362	96.9853	96.758	3.93517			9.5	121.731	86.5767	110.828	69.99	107.572	115.286	91.2754	108.142	101.425	6.10541
	10	96.4893	52.7335	63.9463	84.2161	85.5764	71.3203	78.6379	76.6252	76.1931	4.80809			10	89.3355	80.1642	96.9717	98.6384	105.917	113.575	90.0131	92.6459	95.9075	3.67747			10	118.776	86.4793	126.558	73.5545	106.287	121.248	96.6913	112.354	105.243	6.51189
	10.5	99.3564	52.1522	65.9164	76.0325	85.4784	72.9613	86.1465	75.4088	76.6816	5.02596			10.5	81.2092	76.501	99.763	103.301	109.822	110.805	89.5522	93.8968	95.6062	4.47498			10.5	115.497	92.3892	119.132	73.7073	103.94	118.227	85.5691	113.378	102.73	6.0219
	11	103.2	49.7144	46.1482	78.1946	81.1926	66.3109	84.1316	77.6919	73.3231	6.62682			11	84.0231	73.166	96.3461	105.404	112.657	112.205	85.0035	93.4903	95.2868	5.02954			11	112.485	91.1042	127.675	74.3444	102.494	122.511	88.0103	108.134	103.345	6.39825
	11.5	101.718	55.7514	34.2738	80.4111	72.7662	80.3475	82.6081	77.753	73.2037	7.12831			11.5	82.2739	75.233	96.9551	117.984	113.34	106.132	89.3695	93.7238	96.8764	5.2614			11.5	109.789	89.7024	116.82	70.7484	102.133	131.298	89.5463	106.514	102.069	6.60359
	12	105.433	56.2275	25.7054	81.0236	72.5738	77.4012	70.516	74.3199	70.4	8.02644			12	79.3753	80.6137	101.599	122.661	111.704	114.015	90.4325	95.7204	99.5151	5.60395			12	111.05	89.7872	118.552	64.3769	97.8402	130.312	91.7401	107.358	101.377	7.1592
	12.5	107.687	48.6357	51.4108	76.9953	72.6183	70.0638	67.9043	74.373	71.211	6.39455			12.5	106.898	78.7709	96.9766	124.197	114.203	119.769	91.622	92.7397	103.147	5.55671			12.5	110.714	86.5319	121.521	57.1874	95.8852	128.242	91.4914	103.22	99.3491	7.89003
	13	107.67	48.279	54.0555	73.3448	76.2385	81.1934	76.174	69.7121	73.3334	6.36639			13	87.7078	82.2758	97.8283	129.956	110.352	113.096	89.8005	93.8815	100.612	5.64489			13	112.291	88.2271	113.788	56.8312	96.9809	126.714	93.0448	106.84	99.3397	7.50924
	13.5	111.309	46.6639	40.211	73.7522	76.8363	79.9487	72.6637	67.7852	71.1463	7.6761			13.5	102.724	80.8355	94.6564	129.002	118.276	115.442	89.6818	94.1804	103.1	5.79462			13.5	111.602	86.6575	113.689	59.5129	100.364	124.809	89.9756	105.98	99.0738	7.17665
	14	110.008	53.2689	45.4871	76.6328	76.4895	76.3584	80.3059	75.8278	74.2973	6.81444			14	89.6634	78.3451	95.7834	129.091	113.672	112.297	88.9632	89.0508	99.6083	6.0037			14	122.049	90.4572	126.21	59.8921	99.8751	132.56	86.8724	109.078	103.374	8.55305
	14.5	106.372	46.1528	42.8423	75.3866	78.9287	77.8292	60.1505	72.0718	69.9668	7.19686			14.5	88.5158	77.2262	94.6274	131.119	103.156	113.597	90.0908	92.003	98.7919	5.96579			14.5	114.554	89.4288	117.944	61.7786	99.6535	132.747	92.0673	107.236	101.926	7.63519
	15	104.574	45.6926	38.8887	73.7196	75.7099	75.4927	68.4883	71.7391	69.2881	7.11133			15	81.8052	73.0125	86.9294	130.398	99.6386	115.242	87.0088	91.4658	95.6875	6.6541			15	119.949	87.2213	113.709	57.8782	97.1368	132.419	90.8461	104.926	100.511	8.11586
	15.5	103.168	45.5067	31.6426	74.4154	79.6823	76.3929	65.8682	69.8586	68.3168	7.69955			15.5	84.2703	77.6124	85.9201	130.977	100.883	106.526	86.6193	90.4755	95.4106	6.05201			15.5	128.634	83.4607	115.344	58.8925	92.2136	137.621	85.2211	103.671	100.632	9.18406
	16	103.168	47.3812	36.2574	80.103	80.4716	71.5494	59.879	67.6662	68.3094	7.37929			16	84.64	73.6278	93.8091	123.735	107.424	108.753	84.5584	93.295	96.2303	5.72363			16	128.085	84.1083	125.636	59.0401	91.9762	138.718	86.8015	102.146	102.064	9.52853
	16.5	100.735	43.7422	41.5334	79.9538	78.7564	63.9256	62.6561	71.7099	67.8766	6.91521			16.5	74.7292	79.0991	94.2414	119.067	103.353	116.023	84.1689	90.6916	95.1717	5.81091			16.5	137.833	87.4187	115.472	62.0277	93.7032	133.814	87.8005	106.401	103.059	9.03256
	17	103.656	72.228	45.4871	78.4609	77.6322	70.1322	58.8809	70.2754	72.094	5.91161			17	76.1247	79.9009	91.0159	115.297	97.7168	113.483	82.1667	90.9147	93.3275	5.21005			17	135.211	86.8771	116.912	61.7818	93.528	131.13	86.5549	101.84	101.729	8.79315
	17.5	100.979	68.6601	59.9927	76.5392	75.3765	69.7098	58.8212	73.5111	72.9486	4.63122			17.5	78.8402	81.5692	88.046	122.166	102.858	113.367	82.0938	92.4492	95.1738	5.66921			17.5	137.041	87.2375	132.192	61.2187	93.163	132.956	91.3747	99.5081	104.336	9.57331
	18	98.5516	72.9742	47.4571	74.1011	67.4916	71.0362	58.9175	72.8828	70.4265	5.15143			18	90.4178	82.0036	79.5561	118.262	104.467	112.597	80.8885	87.0778	94.4085	5.39158			18	136.563	84.3491	117.239	60.74	98.4673	136.341	80.3887	100.504	101.824	9.54459
	18.5	97.0582	72.2421	35.9435	67.4835	74.3867	65.8171	60.8259	74.8137	68.5713	6.02242			18.5	93.95	80.2882	81.1379	113.332	100.576	109.886	80.33	89.0994	93.5748	4.69081			18.5	130.831	79.8318	116.83	58.225	99.3518	135.068	91.5442	105.884	102.196	9.14507
	19	90.2754	61.7657	35.1988	65.3317	67.6528	78.4643	45.2803	74.5036	64.8091	6.27459			19	95.4321	74.7787	85.4728	112.306	100.367	107.387	79.5656	88.5831	92.9865	4.68383			19	133.58	82.9719	113.545	56.843	96.7804	141.901	80.4554	105.244	101.415	10.0206
	19.5	95.933	56.0496	45.4945	66.2758	68.6074	77.8043	56.7858	53.9007	65.1064	5.64831			19.5	95.9391	88.643	85.925	104.833	97.5399	106.83	79.4181	88.442	93.4463	3.36271			19.5	133.967	82.0402	109.939	55.6906	93.2625	135.928	85.137	105.825	100.224	9.57027
	20	91.6229	62.6426	39.1197	65.4901	67.6389	80.134	43.7714	55.6246	63.2555	6.17394			20	96.3104	88.9568	85.925	94.1439	91.6801	105.804	81.5699	91.3908	91.9726	2.56747			20	130.594	80.1046	121.944	56.7331	93.3904	134.055	96.3217	105.062	102.276	9.3413
	20.5	104.711	56.9199	34.3869	65.7129	68.5734	80.9769	61.6715	66.195	67.3934	7.08948			20.5	92.9598	87.8663	81.6802	92.7463	93.7483	96.225	79.2958	89.4761	89.2497	2.12647			20.5	125.073	82.4537	106.043	59.1398	87.9657	140.94	95.5923	106.511	100.465	8.98769
	21	115.192	71.2011	37.2191	70.6571	68.896	90.6442	67.2973	70.6139	73.9651	7.82409			21	84.5893	88.77	82.283	78.4588	83.8849	88.6489	80.6885	89.9438	84.6584	1.47119			21	124.74	80.263	111.862	60.2412	91.9364	138.419	89.01	104.24	100.089	8.8669
	21.5	130.783	65.5484	37.3248	69.3245	67.9635	97.4392	71.4629	79.1047	77.3688	9.62712			21.5	86.6168	89.0193	84.4265	90.0871	94.0476	86.7086	76.9719	91.2935	87.3964	1.83162			21.5	128.948	84.9989	124.51	60.5137	97.3634	144.908	84.7091	99.4798	103.179	9.81968
	22	133.873	62.0094	49.7323	63.4777	71.3323	99.1619	71.6517	81.0122	79.0313	9.37377			22	87.6297	87.6081	84.4881	83.8798	83.6948	84.0691	77.0779	86.5718	84.3774	1.19473			22	128.034	75.8882	106.451	63.1886	92.1514	150.46	87.0356	98.5551	100.221	9.94768
	22.5	130.724	64.9928	52.6404	65.5029	73.94	96.2055	70.5624	81.7356	79.538	8.60499			22.5	86.5962	90.4298	81.7223	85.3946	84.4628	82.5592	78.2554	88.451	84.7339	1.37586			22.5	128.607	72.6151	107.432	67.9849	93.3061	149.571	86.416	96.9736	100.363	9.76806
	23	134.075	71.6437	57.0974	63.7831	71.8552	95.8346	75.2198	82.0568	81.4457	8.56574			23	79.6713	88.3971	80.7715	82.4627	96.7784	82.6104	76.8769	88.3558	84.4905	2.25144			23	117.51	74.1193	97.6087	63.8208	87.3294	131.625	84.1783	94.8934	93.8856	7.82515
	23.5	132.184	68.2849	56.1231	61.5112	64.917	99.9273	69.7385	77.2809	78.7459	8.96129			23.5	77.0272	85.3767	81.4538	84.5915	96.883	81.8159	80.5027	88.6679	84.5398	2.15381			23.5	111.809	71.9673	104.725	57.95	85.0092	124.522	83.4781	87.8536	90.9143	7.6788
	24	128.614	70.8863	60.2123	67.4614	72.956	105.903	83.113	81.452	83.8248	8.02953			24	73.3283	86.2666	78.5444	86.8335	95.5705	81.5168	81.7704	91.0996	84.3663	2.50413			24	123.157	64.269	113.652	60.5672	86.1713	117.39	82.9904	85.5052	91.7128	8.44934
	24.5	130.215		60.5936	66.983	68.7293	97.71	85.1623	72.7076	83.1572	9.15251			24.5	70.1866	88.8991	77.1396	84.0094	94.764	85.0722	83.592	90.1662	84.2286	2.72771			24.5	109.394	62.8064	95.1574	58.9038	85.5818	109.568	81.3578	84.3599	85.8911	6.65883
	25	132.469		56.4717	66.1898	69.5514	98.0512	76.2475	71.2815	81.466	9.76793			25		86.7168	75.7166	89.1673	97.1451	71.7632	83.2492	90.7924	84.9358	3.33023			25	110.436	71.4037	102.07	53.5164	85.743	95.3682	83.9623	88.5229	86.3777	6.29737

## Sheet: Figure 2b
	Glycinergic currents (%)
				U-0126															chelerythrine													dynasore
				slide No.															slide No.													slide No.
			time (min)	#1	#2	#3	#4	#5	#6	#7	#8	AVE	SEM					time (min)	#1	#2	#3	#4	#5	#6	AVE	SEM					time (min)	#1	#2	#3	#4	#5	#6	#7	AVE	SEM
			0.5	98.8386	96.7674	98.7375	90.7077	108.822	101.373	90.6902	99.1079	98.1305	2.06569					0.5	100.952	96.3806	96.3698	104.789	97.7405	99.8644	99.3493	1.32538					0.5	98.3735	95.912	103.624	127.537	96.7625	96.3103	96.0889	102.087	4.36349
			1	105.053	98.1916	99.2888	92.0032	103.917	100.213	97.4206	100.894	99.6226	1.43278					1	97.2632	102.329	96.4126	99.8628	103.579	100.919	100.061	1.14652					1	97.5	89.5391	102.401	117.541	97.2493	100.178	100.017	100.632	3.21425
			1.5	100.467	98.9281	98.2079	93.3329	104.721	85.0147	97.2014	95.0733	96.6182	2.05498					1.5	100.652	103.338	100.849	103.671	103.93	101.948	102.398	0.5917					1.5	102.903	112.059	105.866	108.684	98.0225	98.4291	97.5599	103.36	2.16549
			2	93.6219	96.0562	96.1002	98.1251	100.589	113.101	94.4549	98.0966	98.768	2.19239					2	99.2426	103.777	91.2236	104.139	103.439	104.074	100.983	2.09468					2	99.1734	106.18	102.52	96.0245	98.6743	94.0608	100.624	99.6081	1.52267
			2.5	91.8056	92.2234	105.601	97.3724	100.687	97.8415	113.75	87.2522	98.3167	2.98788					2.5	106.42	99.8834	97.0226	105.95	96.4198	101.409	101.184	1.75015					2.5	95.7014	109.957	104.892	87.5487	99.6118	93.1342	101.764	98.9442	2.84179
			3	100.844	97.2834	99.7211	103.654	89.2565	97.1164	106.078	86.2619	97.5271	2.39799					3	99.562	99.4261	111.018	102.557	99.766	100.032	102.06	1.85339					3	103.559	86.7052	103.108	99.208	99.5606	98.9666	89.4173	97.2179	2.48222
			3.5	100.437	98.8146	101.904	103.038	88.6943	109.664	102.557	97.5987	100.339	2.10038					3.5	101.734	99.0713	100.1	94.3853	103.864	98.302	99.576	1.31831					3.5	101.241	94.519	103.842	85.931	103.988	98.2367	103.524	98.7547	2.51122
			4	99.2511	110.459	101.904	106.082	101.186	100.054	100.281	113.653	104.109	1.90588					4	95.7773	96.713	113.04	97.5416	94.8131	97.5425	99.2379	2.79393					4	103.26	113.483	98.461	89.0831	103.294	110.157	109.466	103.886	3.13152
			4.5	101.124	109.956	95.5706	109.111	101.623	99.7499	94.8566	113.75	103.218	2.45826					4.5	98.6423	101.325	98.2506	92.8125	98.7049	98.6138	98.0581	1.14442					4.5	98.3039	91.0154	91.5317	85.3743	100.634	105.251	100.293	96.0577	2.62084
			5	108.558	101.32	102.964	106.573	100.504	95.8734	102.71	108.312	103.352	1.52836					5	99.755	97.7567	95.7136	94.2915	97.744	97.295	97.0926	0.769034					5	99.9848	100.63	83.753	103.069	102.203	105.276	101.245	99.4516	2.69885
			5.5	108.813	97.851	110.887	110.81	110.462	81.4299	101.147	107.959	103.67	3.60774					5.5	99.6978	94.6974	88.8355	96.9207	90.5188	108.974	96.6073	2.96475					5.5	97.68	122.651	77.8989	108.26	102.124	104.245	106.808	102.81	5.09142
			6	110.364	89.4248	101.386	112.449	114.184	88.8874	102.113	99.0784	102.236	3.44897					6	99.7951	94.9264	77.9675	98.9921	92.2117	97.2596	93.5254	3.31097					6	100.972	118.664	75.623	109.062	103.736	104.404	97.4594	101.417	5.00336
			6.5	101.128	92.1959	86.5994	111.388	121.871	85.031	111.164	103.917	101.662	4.61315					6.5	97.4579	91.2953	77.114	97.5289	87.6362	96.275	91.2179	3.246					6.5	98.1785	137.489	79.7061	115.986	102.79	100.017	88.8913	103.294	7.1237
			7	98.5836	83.5952	92.4036	112.184	121.773	91.9769	105.533	92.3062	99.7945	4.44249					7	88.7665	89.7587	102.016	90.1367	83.9509	93.9965	91.4375	2.49091					7	98.2699	120.506	71.8783	110.417	103.128	104.973	92.1159	100.184	5.8131
			7.5	97.0479	89.6498	92.4036	111.461	110.672	103.141	103.93	94.1937	100.312	2.91868					7.5	89.2421	84.7372	86.596	83.2353	81.7082	92.468	86.3311	1.62994					7.5	98.5157	161.202	74.6632	108.816	102.858	108.45	102.004	108.073	9.87422
			8	95.351	88.7568	98.7375	109.568	113.348	109.521	103.345	98.5402	102.146	2.94736					8	95.1984	83.1586	80.7099	87.16	78.7384	89.7058	85.7785	2.50455					8	94.8553	126.7	71.399	114.083	101.717	105.299	97.937	101.713	6.49262
			8.5	99.9658	93.3168	100.326	108.28	112.855	116.614	101.519	79.8994	101.597	4.09823					8.5	94.1642	85.9165	70.0747	78.7374	79.6217	87.0134	82.588	3.39058					8.5	93.6131	142.221	70.6015	116.26	100.492	106.154	90.5667	102.844	8.4832
			9	98.0439	91.8719	86.5994	109.284	114.179	121.091	98.0081	79.8231	99.8626	4.98655					9	93.1088	80.9904	80.0463	75.621	77.1428	81.0334	81.3238	2.52134					9	99.0062	142.67	70.2932	112.849	100.811	109.294	103.131	105.436	8.10534
			9.5	113.097	95.1235	120.917	109.856	109.922	122.566	93.4487	79.7694	105.588	5.2442					9.5	91.0516	78.9688	79.1929	70.0893	73.1853	83.3269	79.3025	3.03679					9.5	91.5431	170.101	74.0542	113.227	98.7753	104.987	102.014	107.815	11.3775
			10	107.176	94.2988	116.691	109.293	108.235	120.788	92.94	78.2004	103.453	4.96163					10	89.9176	79.5136	72.1616	67.7427	72.3412	82.3876	77.344	3.32822					10	91.296	134.033	78.5232	113.492	99.9845	105.504	88.7547	101.655	6.92626
			10.5	104.975	94.7004	126.202	110.482	97.2676	142.665	94.9188	89.5866	107.6	6.47696					10.5	88.2874	77.8942	64.539	68.1981	68.6205	80.7301	74.7116	3.71332					10.5	90.2971	156.289	83.3839	112.251	99.8903	104.177	89.0674	105.051	9.31874
			11	100.677	95.6799	118.809	108.421	96.1225	139.274	85.2217	81.9516	103.27	6.62774					11	86.2499	78.0382	78.6177	58.5381	65.1455	79.8018	74.3985	4.23427					11	92.5137	152.922	86.0906	105.66	101.866	106.657	92.6479	105.48	8.41482
			11.5	97.0191	97.4814	109.827	108.282	90.9638	139.746	85.2568	91.6927	102.534	6.08982					11.5	88.3711	79.4728	74.9575	54.3083	62.584	76.4684	72.6937	5.00446					11.5	95.0104	146.908	93.558	96.8461	100.992	117.104	109.354	108.539	7.1503
			12	94.6356	86.345	107.19	104.904	101.436	145.468	81.0268	93.1015	101.763	6.99885					12	87.9672	78.2053	79.2356	52.2518	61.392	77.8953	72.8245	5.41297					12	93.3101	117.279	96.98	98.5162	102.379	106.066	92.0182	100.936	3.29028
			12.5	91.2161	87.2506	106.131	107.507	107.984	140.556	78.1663	94.9832	101.724	6.70861					12.5	93.4845	73.2872	64.6796	54.0672	60.0132	79.1473	70.7798	5.84308					12.5	92.3861	118.472	98.6438	95.5363	99.1715	105.881	91.6941	100.255	3.53479
			13	89.2287	87.3411	85.5401	109.078	104.464	133.461	77.0966	93.0254	97.4045	6.3057					13	72.9827	75.692	81.1059	49.8605	55.6938	67.8403	67.1959	4.94095					13	93.4705	118.83	93.0454	92.4168	97.2194	106.85	110.175	101.715	3.90567
			13.5	85.8053	88.6424	85.0105	108.749	106.089	133.471	79.1135	91.1838	97.2581	6.32872					13.5	86.3524	77.4603	61.2505	58.021	57.5439	75.4215	69.3416	4.91614					13.5	89.3337	120.958	100.944	92.0663	99.2809	106.192	106.46	102.176	3.97691
			14	98.7704	85.5817	62.831	109.687	104.493	133.5	80.1655	74.446	93.6844	7.96706					14	78.7625	72.5621	75.6799	43.2954	50.3165	75.6999	66.0527	6.20534					14	75.9363	126.5	100.432	89.7019	98.4119	116.371	91.5612	99.8448	6.41632
			14.5	95.9627	87.0871	52.2709	106.602	106.551	137.317	81.1201	82.5844	93.6868	8.74341					14.5	72.7038	74.2885	67.0032	58.2362	39.2056	74.4493	64.3144	5.61904					14.5	74.402	121.639	99.2891	86.7221	97.0831	107.54	103.954	98.6613	5.70872
			15	99.8589	86.457	107.19	107.396	110.697	136.234	82.9219	78.9912	101.218	6.59861					15	78.6344	71.9693	77.6357	51.6682	37.2212	70.2563	64.5642	6.75776					15	68.9621	141.372	97.9592	85.3335	98.1697	119.837	91.4348	100.438	8.94847
			15.5	96.1811	84.3831	102.272	107.711	106.817	139.356	83.7398	80.7601	100.153	6.75182					15.5	76.0451	72.0292	52.5714	56.7368	32.4388	70.6891	60.0851	6.68783					15.5	67.5292	128.477	94.6964	80.1451	97.5362	121.87	90.678	97.2759	8.17508
			16	90.9303	86.2346	104.693	104.105	107.184	146.615	82.8969	73.298	99.4946	7.94924					16	76.2466	71.1721	57.8288	71.1581	48.3249	70.4784	65.8681	4.31076					16	83.5787	118.589	82.9111	72.9976	98.2395	106.73	95.5236	94.0813	5.89505
			16.5	93.3006	85.5256	92.5333	108.511	107.813	146.825	83.3507	82.2743	100.017	7.59185					16.5	73.0077	72.329	30.0248	83.7389	47.8313	70.6084	62.9234	8.14983					16.5	84.4887	152.957	84.3916	72.0859	97.013	114.691	102.164	101.113	10.1049
			17	96.5142	82.6087	96.1002	108.912	107.111	146.69	84.7725	79.2855	100.249	7.67676					17	74.5546	70.7957	20.8611	83.5619	48.0963	61.2437	59.8522	9.23492					17	82.4993	161.75	77.0774	69.9395	96.7091	115.548	103.916	101.063	11.7599
			17.5	95.7509	81.5603	100.045	111.402	107.967	148.011	85.5244	79.0526	101.164	7.89903					17.5	75.628	71.7576	25.562	80.4106	48.2965	68.4514	61.6843	8.51747					17.5	79.3393	160.074	65.6893	69.4983	96.8654	115.834	99.4285	98.1042	12.324
			18	94.3576	85.513	100.888	110.845	106.085	146.226	88.5263	79.5061	101.493	7.40153					18	74.7564	74.1907	35.1002	77.1063	48.3279	65.7978	62.5466	6.9826					18	97.8366	179.996	71.157	78.4765	99.0641	116.717	114.474	108.246	13.5516
			18.5	89.5821	84.7439	104.974	110.695	102.215	122.628	84.8851	80.3988	97.5153	5.27902					18.5	74.8825	73.6333	45.8532	84.2903	47.2551	63.1876	64.8504	6.40038					18.5	101.85	174.474	71.2821	84.4213	94.9754	123.888	103.865	107.822	12.7239
			19	89.1566	85.3088	92.4901	113.895	97.5507	133.674	85.3306	79.2157	97.0777	6.41101					19	72.2234	72.5948	75.1207	88.1509	47.2296	60.4986	69.303	5.69563					19	111.96	170.35	70.5617	75.8768	98.7988	116.698	105.22	107.066	12.4391
			19.5	92.559	82.8006	89.6798	116.752	91.2152	140.307	83.2888	80.1394	97.0927	7.37541					19.5	70.8951	72.6637	83.2811	87.2444	45.9334	56.3853	69.4005	6.43962					19.5	107.238	165.171	58.6906	85.8288	93.6185	118.842	106.797	105.169	12.4038
			20	96.1994	81.1423	99.6995	116.301	93.6997	137.673	85.1116	78.122	98.4936	7.04192					20	70.0642	73.9394	89.3171	86.6362	52.3954	50.8232	70.5292	6.68687					20	109.244	165.593	59.7893	87.4824	93.1005	113.867	102.611	104.527	12.2131
			20.5	90.9447	82.3617	114.691	82.5831	93.2335	140.624	81.7893	74.6592	95.1108	7.78154					20.5	68.9131	73.7913	92.9237	87.4398	51.1088	49.472	70.6081	7.35133					20.5	107.002	172.466	62.4118	87.8901	87.542	112.746	103.895	104.851	12.9358
			21	92.0895	81.3812	102.434	75.2721	90.4782	136.641	77.1734	75.3462	91.352	7.30757					21	66.7085	73.2316	72.8332	93.361	55.1632	54.0757	69.2288	5.90251					21	97.5783	106.878	70.0691	86.5818	87.1117	111.959	107.014	95.313	5.63493
			21.5	89.0123	82.4833	96.2191	93.834	87.7721	147.646	74.1494	74.2866	93.1753	8.29837					21.5	65.9896	71.4763	92.0194	90.3543	55.7412	58.8048	72.3976	6.35498					21.5	105.595	134.84	63.3869	83.6321	88.0955	112.945	104.805	99.0427	8.70073
			22	90.5631	81.2492	93.6358	92.8106	86.5767	139.486	73.3485	67.9679	90.7047	7.69658					22	65.5788	71.1137	94.3043	87.7828	52.2068	60.1018	71.848	6.63776					22	107.177	106.033	66.6593	81.5348	87.3951	114.01	100.288	94.7281	6.36425
			22.5	96.7863	80.6569	97.8837	91.2655	86.4745	145.673	62.2024	67.1795	91.0152	9.05757					22.5	65.611	68.795	88.4289	85.213	51.1323	60.6143	69.9657	5.87608					22.5	87.1608	88.3128	71.7752		88.1936	103.944	90.3791	88.2942	4.177
			23	91.1794	77.1623	100.316	96.5681	90.654	144.195	60.0937	77.9446	92.264	8.71364					23	59.3149	69.6536	81.7694	94.1812	51.655	58.4168	69.1652	6.59309					23	90.6702	92.1756	62.6104		87.6456	107.417	95.9737	89.4153	6.04948
			23.5	88.8622	79.7323	92.8576	96.2469	82.8479	142.068	71.8506	76.7814	91.4059	7.79707					23.5	59.1206	67.8341	70.2237	89.8776	50.4664	58.888	66.0684	5.56931					23.5	97.1325	88.5772	60.5224		87.3015	110.073	101.033	90.7733	6.95262
			24	88.514	79.0614	95.9489	88.7778	85.7982	142.829	73.9151	76.1033	91.3685	7.7967					24	61.3136	69.4124	52.6356	86.7948	51.5019		64.3317	6.48428					24	96.1229	101.941	61.6767		89.0455	102.918	105.174	92.813	6.66545
			24.5	87.0275	76.5578	99.1807	90.544	84.4518	140.746	72.5731	66.5713	89.7065	8.16344					24.5	61.963	70.4126	51.6162	92.1461	51.5177		65.5311	7.53299					24.5	94.8441	113.032	68.5809		87.2661	101.227	93.5832	93.089	6.06036
			25	88.2976	76.0028	95.0193	89.8498	79.1882	138.793	74.9904	75.0763	89.6522	7.52228					25	61.8399	70.7917	51.47	84.8572	50.7342		63.9386	6.39835					25	73.2458	95.9883	66.2392		87.0879	101.213		84.7548	6.62492

[truncated: 35 more sheets: Figure 3b, Figure 3c, Figure 3d, Figure 3e, Figure 3f, Figure 3g, Figure 3h, Figure 3i, Figure 4d, Figure 4g, Figure 4h, Figure 4i, Figure 4j-4k, Figure 5a, Figure 5c, Figure 5e, Figure 5f, Figure 5g, Figure 5h, Figure 6a …]
